# Supplementary material for: Additional pathways of sterol metabolism: Evidence from analysis of Cyp27a1−/− mouse brain and plasma
Source: Biochim Biophys Acta Mol Cell Biol Lipids. 2019 Feb;1864(2):191–211. doi: 10.1016/j.bbalip.2018.11.006 (PMC6327153; doi:10.1016/j.bbalip.2018.11.006)
Supplement: Supplementary file 3 — Supplementary tables [file mmc2.xlsx]

## Sheet: Table_S1
Table S1. Quantification of oxysterols, cholestenoic acids and sterols in wild type (WT, Cyp27a1+/+, n =3) and Cyp27a1-/- (KO, n = 3) mouse plasma and brain.
			PLASMA												BRAIN
			Mean			SD									Mean			SD
[M]+	[M]+		ng/mL	ng/mL		ng/mL	ng/mL		t-test	t-test					ng/mg	ng/mg		ng/mg	ng/mg		t-test	t-test
m/z [2H0]GP	m/z [2H5]GP	Sterol Systematic Name (Common name)	WT	KO		WT	KO		P	Significance		Standard	Note		WT	KO		WT	KO		P	Significance		Note
532.39	537.421	3β-Hydroxycholest-5-en-24S,25-epoxide (24S,25-Epoxycholesterol)	0	0		0	0		N.D.	N.S.		Yes			0.015	0.019		0.001	0.003		>0.05	N.S.
532.39	537.421	Cholest-4-ene-3,24-dione	0.457124	0.334886		0.112691	0.304347		0.549748	N.S.		Yes			0	0		0	0		N.D.	N.S.
532.39	537.421	3β-Hydroxychol-5-en-24-one (24-Oxocholesterol)	0.111534	1.06734		0.0278287	0.297562		0.0051926	**		Yes			0.969	0.59		0.023	0.032		<0.01	**
532.39	537.421	25-Hydroxycholesta-4,6-dien-3-one	0	10.0293		0	2.63387		0.00273787	**		No	1		0	0		0	0		N.D.	N.S.
532.39	537.421	Cholesta-5,7-diene-3β,25-diol	0.256508	0.183464		0.0302488	0.160568		0.48197	N.S.		No	1		0	0		0	0		N.D.	N.S.
532.39	537.421	7α-Hydroxycholesta-4,24-dien-3-one	0	2.58607		0	0.949544		0.00919052	**		No			0	0		0	0		N.D.	N.S.
532.39	537.421	Cholesta-5,24-diene-3β,7α-diol (7α-Hydroxydesmosterol)	0	0.285234		0	0.342549		0.222696	N.S.		No			0.008	0.027		0.001	0.003		<0.001	***
532.39	537.421	12α-Hydroxycholesta-4,6-dien-3-one	0	101.144		0	28.4156		0.00351391	**		No			0.00173018	0.0720474		0.00299676	0.061803		>0.05	N.S.
532.39	537.421	Cholesta-5,7-diene-3β,12α-diol	0	0		0	0		N.D.	N.S.		No			0	0		0	0		N.D.	N.S.
532.39	537.421	9,10-Secocholesta-5Z,7E,10-trien-3β,25-diol (25-hydroxyvitamin D3)	2.7961	9.65535		1.1725	7.97531		0.214534	N.S.		Yes			0	0		0	0		N.D.	N.S.
534.369	539.4	7α-Hydroxy-26-nor-cholest-4-ene-3,24-dione	1.32927	0.182339		0.13909	0.0480007		0.000174162	***		No	1, 2		0	0		0	0		N.D.	N.S.
534.405	539.436	Cholest-5-ene-3β,22R-diol (22R-hydroxycholesterol)	0.596683	3.27747		0.0196912	0.411207		0.000352104	***		Yes			0	0		0	0		N.D.	N.S.
534.405	539.436	Cholest-5-ene-3β,24S-diol (24S-hydroxycholesterol)	5.39537	6.33643		0.371228	0.00972775		0.0117896	*		Yes			23.555	25.921		0.646	1.729		>0.05	N.S.		4
534.405	539.436	Cholest-5-ene-3β,25-diol (25-hydroxycholesterol)	1.29554	2.38069		0.390871	0.68727		0.0762202	N.S.		Yes			0	0		0	0		N.D.	N.S.
534.405	539.436	Cholest-5-ene-3β,(25R)26-diol ((25R)26-Hydroxycholesterol)	9.58109	0		1.70039	0		0.000617507	***		Yes	3, 5		0.09	0.01		0.007	0.002		<0.001	***		3, 5
534.405	539.436	Cholest-5-ene-3β,24R-diol (24R-hydroxycholesterol)	0	1.28185		0	0.189257		0.000302006	***		Yes	5		0.642	0.31		0.023	0.055		>0.05	N.S.		5
534.405	539.436	Cholest-5-ene-3β,12α-diol (12α-Hydroxycholesterol)	1.62221	11.4697		0.192181	0.292725		1.06296e-06	***		No			0.0469099	0.104343		0.00476287	0.0480362		>0.05	N.S.
534.405	539.436	7β-Hydroxycholest-4-en-3-one	0	2.23424		0	1.45913		0.056855	N.S.		Yes			0	0		0	0		N.D.	N.S.
534.405	539.436	Cholest-5-ene-3β,7β-diol (7β-Hydroxycholesterol)	1.81635	4.46152		0.157553	3.86787		0.302127	N.S.		Yes			0.038	0.338		0.007	0.031		<0.001	***
534.405	539.436	3β-Hydroxycholest-5-en-7-one (7-Oxocholesterol)	3.58948	4.82508		0.735537	0.729633		0.107756	N.S.		Yes			0.000596595	0.0294828		0.00103333	0.00305367		<0.001	***
534.405	539.436	7α-Hydroxycholest-4-en-3-one	20.6785	1792.87		6.04141	634.79		0.00842894	**		Yes			0	0.057		0	0.007		<0.001	***
534.405	539.436	Cholest-5-ene-3β,7α-diol (7α-Hydroxycholesterol)	4.04731	680.775		1.96456	157.992		0.00176222	**		Yes			0.036	2.494		0.007	0.352		<0.001	***
534.405	539.436	Cholest-4-ene-3β,6-diol or Cholest-5-ene-3β,6-diol	1.94005	0		0.889649	0		0.0194852	*		Yes	6		0.036	0.709		0.003	0.174		<0.01	**		6
536.421	541.452	7α-Hydroxy-5β-cholestan-3-one	0	10.354		0	1.59449		0.000355971	***		No			0	0.205		0	0.206		>0.05	N.S.
546.369	551.4	3-Oxocholesta-4,6-dien-26-oic acid	7.35628	1.67187		2.93197	0.305313		0.0288362	*		Yes			0	0		0	0		N.D.	N.S.
546.369	551.4	3β-Hydroxycholesta-5,7-dien-26-oic acid	0.465433	0.38205		0.43654	0.11732		0.765338	N.S.		Yes			0	0		0	0		N.D.	N.S.
548.385	553.416	22-Hydroxycholest-4-ene-3,24-dione	3.46249	1.05235		1.44087	1.22693		0.0920527	N.S.		No	1		0	0		0	0		N.D.	N.S.
548.385	553.416	3β,22-Dihydroxycholest-5-en-24-one	4.85021	3.23826		1.02883	0.775288		0.096102	N.S.		No	1		0	0		0	0		N.D.	N.S.
548.385	553.416	3-Oxocholest-4-en-26-oic acid	1.74403	0.777445		0.0771267	0.296042		0.00542516	**		Yes			0	0		0	0		N.D.	N.S.
548.385	553.416	3β-Hydroxycholest-5-en-(25R)26-oic acid	3.56422	0		1.22254	0		0.00723286	**		Yes	3		0.005	0		0.006	0		>0.05	N.S.
550.4	555.431	Cholest-5-ene-3β,24,25-triol (24,25-Dihydroxycholesterol)	0.193327	0.783183		0.0184867	0.0571497		7.00619e-05	***		Yes			0.166	0.2		0.029	0.025		>0.05	N.S.
550.4	555.431	20R,22R-Dihydroxycholest-4-en-3-one	0.748209	0.51321		0.298394	0.272323		0.370672	N.S.		Yes			0	0		0	0		N.D.	N.S.
550.4	555.431	Cholest-5-ene-3β,20R,22R-triol (20R,22R-Dihydroxycholesterol)	0.480766	0.553374		0.045646	0.0990042		0.312914	N.S.		Yes			0	0		0	0		N.D.	N.S.
550.4	555.431	7α,25-Dihydroxycholest-4-en-3-one	0.640204	23.8564		0.0762443	6.67778		0.00383236	**		Yes			0.029	0.118		0.003	0.01		<0.001	***		7, 9
550.4	555.431	Cholest-5-ene-3β,7α,25-triol (7α,25-Dihydroxycholesterol)	0.104096	0		0.0497812	0		0.0223205	*		Yes												7, 8, 9
550.4	555.431	7α,24-Dihydroxycholest-4-en-3-one	0	0		0	0		N.D.	N.S.		Yes			0.029	0.118		0.003	0.01		<0.001	***		7, 9
550.4	555.431	Cholest-5-ene-3β,7α,24-triol (7α,24-Dihydroxycholesterol)	0	0		0	0		N.D.	N.S.		Yes												7, 8, 9
550.4	555.431	7α,(25S)26-Dihydroxycholest-4-en-3-one	0.0959455	3.79317		0.0338179	0.562718		0.000342446	***		No	3		0.001	0.043		0	0.004		<0.001	***		7
550.4	555.431	Cholest-5-ene-3β,7α,(25S)26-triol (7α,(25S)26-Dihydroxycholesterol)	0.0398482	0		0.033572	0		0.108964	N.S.		No												7, 8
550.4	555.431	7α,(25R)26-Dihydroxycholest-4-en-3-one	0.858868	0.490561		0.185218	0.117302		0.0436898	*		Yes			0.011	0.011		0.002	0.002		>0.05	N.S.		7
550.4	555.431	Cholest-5-ene-3β,7α,(25R)26-triol (7α,(25R)26-Dihydroxycholesterol)	0.0260969	0.115608		0.0229833	0.0585226		0.0692537	N.S.		Yes	3											7, 8
550.4	555.431	7α,12α-Dihydroxycholest-4-en-3-one	0	173.11		0	53.4464		0.00495995	**		Yes			0	0.497		0	0.166		<0.01	**		7
550.4	555.431	Cholest-5-ene-3β,7α,12α-triol (7α,12α-Dihydroxycholesterol)	0.108786	0		0.0700949	0		0.0547653	N.S.		Yes												7, 8
552.416	557.447	7α,12α-Dihydroxycholestan-3-one	0	35.4852		0	8.20222		0.00169655	**		Yes			0	0		0	0		N.D.	N.S.
564.38	569.41	3β,7β-Dihydroxycholest-5-en-(25R/S)26-oic acid	0.824666	1.12271		0.0939124	0.300096		0.176002	N.S.		Yes			0	0		0	0		N.D.	N.S.
564.38	569.41	3β,22,25-Trihydroxycholest-5-en-24-one	0.929966	1.0463		0.10601	0.160687		0.354327	N.S.		No	1		0	0		0	0		N.D.	N.S.
564.38	569.41	7α-Hydroxy-3-oxocholest-4-en-(25S)26-oic acid	4.6341	9.33953		0.646651	1.03532		0.00261581	**		Yes			0	0.008		0	0		>0.05	N.S.		12
564.38	569.41	3β,7α-Dihydroxycholest-5-en-(25S)26-oic acid	0	0		0	0		N.D.	N.S.		Yes												12, 13
564.38	569.41	7α-Hydroxy-3-oxocholest-4-en-(25R)26-oic acid	28.3582	3.2343		7.86583	0.231847		0.00522494	**		Yes	3		0.008	0		0.002	0		>0.05	N.S.		12
564.38	569.41	3β,7α-Dihydroxycholest-5-en-(25R)26-oic acid	0	0		0	0		N.D.	N.S.		Yes												12, 13
564.416	569.447	3β,24-Dihydroxycholest-5-ene-25-methoxide	0.59411	2.80816		0.112138	0.371858		0.000590385	***		Yes	1		0.17	0.2		0.03	0.03		>0.05	N.S.
566.395	571.426	7α,12α,25-Trihydroxycholest-4-en-3-one	0	28.3972		0	4.51736		0.000403934	***		No			0	0.235		0	0.022		<0.001	***		14
566.395	571.426	Cholest-5-ene-3β,7α,12α,25-tetrol (7α,12α,25-Trihydroxycholesterol)	0	0		0	0		N.D.	N.S.		No												14, 15
580.375	585.405	7α,12α-Dihydroxy-3-oxocholest-4-en-(25S)26-oic acid	0.633713	7.79129		0.311536	0.881266		0.000186755	***		No			0	0		0	0		N.D.	N.S.
580.375	585.405	7α,12α-Dihydroxy-3-oxocholest-4-en-(25R)26-oic acid	3.39443	1.93941		1.46143	0.182875		0.16223	N.S.		No			0	0		0	0		N.D.	N.S.
		Total 3β-Hydroxycholest-5-en-24S,25-epoxide (24S,25-Epoxycholesterol)	0.898972	4.65869		0.114487	0.7154		0.000848078	***		Yes	10		1.32	0.92		0.07	0.05		<0.01	**		4, 10
		Quantification based on [2H7]24(R/S)-hydroxycholesterol
		Quantification based on [2H7]7α-hydroxycholesterol
		Quantification based on [2H6]7α,25-dihydroxycholesterol
			Mean			SD									Mean			SD
[M]+	[M]+		µg/mL	µg/mL		µg/mL	µg/mL		t-test	t-test					µg/mg	µg/mg		µg/mg	µg/mg		t-test	t-test
m/z [2H0]GP	m/z [2H5]GP	Sterol Systematic Name (Common name)	WT	KO		WT	KO		P	Significance		Standard	Note		WT	KO		WT	KO		P	Significance		Note
514.379	519.41	Cholesta-5,7(or8),24-trien-3β-ol (7(or8)-Dehydrodesmosterol)	0.0243435	0.0581276		0.00642717	0.0172823		0.0337435	*		No			0	0		0	0		N.D.	N.S.
516.395	521.426	Cholesta-5,24-dien-3β-ol (Desmosterol)	0.277998	0.138178		0.0539161	0.0288001		0.0166509	*		Yes			0.063	0.038		0.005	0.001		<0.001	***
516.395	521.426	Cholesta-5,8(9)-dien-3β-ol (8(9)-Dehydrocholesterol)	0.0749056	0.639896		0.085321	0.211847		0.0127981	*		Yes	11		0.012	0.054		0.001	0.001		<0.001	***
516.395	521.426	Cholesta-4,6-dien-3-one	0.0684327	0.214211		0.0808532	0.0538092		0.0600624	N.S.		Yes												16
518.41	523.441	Cholest-4-en-3-one	0.299494	0.262896		0.258989	0.0908904		0.828685	N.S.		Yes			0.172	1.301		0.059	0.815		<0.001	***
518.41	523.441	Cholest-5-en-3β-ol (Cholesterol)	223.222	242.792		7.22901	28.3855		0.311585	N.S.		Yes			16.9	16.98		0.29	0.96		P>0.05	N.S.		4
		Quantification based on [2H7]cholesterol
Notes
Abbreviations: N.A. not analysed; N.D. not determined; N.S. not significant.
1. If an authentic standard is not available and the MSn spectra and LC retention time do not allow a definitive identification the equivocal functional groups are in bold.
2. β-keto acids are unstable and decarboxylate.
3. Data previously reported in Theofilopoulos et al. J Clin Invest, 124 (2014) 4829-4842.
4. Data previously reported in Wang et al. Biochem Biophys Res Commun, 449 (2014) 229-234.
5. 24R-Hydroxycholesterol and (25R)26-hydroxycholesterol elute closely together.
6. Cholest-4-ene-3β,6β-diol is derived from dehydration of cholestane-3β,5α,6β-triol.
7. Combined value for dihydroxycholesterol and dihydroxychelestenone.
8. See value for sum of dihydroxycholesterol and dihydroxycholestenone in line above.
9. 7α,24- and 7α,25-dihydroxycholest-4-en-3-ones (and dihydroxycholesterols) are not resolved and a combined value is given.
10. During sample work up 24S,25-epoxycholesterol isomerises to 24-oxocholesterol, is hydrolysed to 24,25-dihydroxycholesterol and undergoes methanolysis to give 3β,24-dihydroxycholest-5-ene-25-methoxide. The total 24S,25-epoxycholesterol is given by the sum of these sterols.
11. 8(9)-Dehydrocholesterol is formed from 7-dehydrocholesterol.
12. Combined value for hydroxy-3-oxocholest-4-enoic and dihydroxycholest-5-enoic acids.
13. See value for sum of hydroxy-3-oxocholest-4-enoic and dihydroxycholest-5-enoic acids in line above.
14. Combined value for trihydroxycholesterol and trihydroxychelestenone.
15. See value for sum of trihydroxycholesterol and trihydroxychelestenone in line above.
16. Detected but not quantified.

## Sheet: Table_S2
Table S2. Sterols, oxysterols and cholestenoic acids as nuclear receptor ligands.
When a sterol/oxysterol/cholestenoic acid activates a nuclear receptor in the luciferase reporter assay in the cell line SN4741 this is indicated by √, where there is no activation this is indicated by X.
Sterol Systematic Name (Common name)	LXR	FXR	VDR	NURR1	PXR	CAR	Data from reference
3β-Hydroxycholest-5-en-24S,25-epoxide (24S,25-Epoxycholesterol)	√						Theofilopoulos et al. Nat Chem Biol, 9 (2013) 126-133
3β-Hydroxychol-5-en-24-one (24-Oxocholesterol)	√						Meljon et al. J Lipid Res, 53 (2012) 2469-2483
Cholest-5-ene-3β,22R-diol (22R-hydroxycholesterol)	√	X		X			Ogundare et al. J Biol Chem, 285 (2010) 4666-4679 and Theofilopoulos et al. Nat Chem Biol, 9 (2013) 126-133
Cholest-5-ene-3β,24S-diol (24S-hydroxycholesterol)	√	X	X	X			Ogundare et al. J Biol Chem, 285 (2010) 4666-4679 and Theofilopoulos et al. Nat Chem Biol, 9 (2013) 126-133
Cholest-5-ene-3β,25-diol (25-hydroxycholesterol)	√	X	X	X			Ogundare et al. J Biol Chem, 285 (2010) 4666-4679 and Theofilopoulos et al. Nat Chem Biol, 9 (2013) 126-133
Cholest-5-ene-3β,(25R)26-diol ((25R)26-Hydroxycholesterol)	X	X	X	X	X	X	Present work and Ogundare et al. J Biol Chem, 285 (2010) 4666-4679 and Theofilopoulos et al. Nat Chem Biol, 9 (2013) 126-133
Cholest-5-ene-3β,24R-diol (24R-hydroxycholesterol)	X	X	X	X			Ogundare et al. J Biol Chem, 285 (2010) 4666-4679 and Theofilopoulos et al. Nat Chem Biol, 9 (2013) 126-133
Cholest-5-ene-3β,7β-diol (7β-Hydroxycholesterol)	X						Present work
7α-Hydroxycholest-4-en-3-one	X	X	X	X	√	X	Present work
Cholest-5-ene-3β,7α-diol (7α-Hydroxycholesterol)	X	X	X	X	X	X	Present work
3β-Hydroxycholest-5-en-(25R)26-oic acid	√	X		X			Ogundare et al. J Biol Chem, 285 (2010) 4666-4679 and Theofilopoulos et al. Nat Chem Biol, 9 (2013) 126-133
7α,25-Dihydroxycholest-4-en-3-one	X	X	X	X	X	X	Present work and Ogundare et al. J Biol Chem, 285 (2010) 4666-4679 and Theofilopoulos et al. Nat Chem Biol, 9 (2013) 126-133
Cholest-5-ene-3β,7α,25-triol (7α,25-Dihydroxycholesterol)	X	X	X	X	X	X	Present work and Ogundare et al. J Biol Chem, 285 (2010) 4666-4679 and Theofilopoulos et al. Nat Chem Biol, 9 (2013) 126-133
7α,24-Dihydroxycholest-4-en-3-one	X	X	X	X	X	X	Present work
Cholest-5-ene-3β,7α,24-triol (7α,24-Dihydroxycholesterol)	X	X	X	X	X	X	Present work
7α,(25R)26-Dihydroxycholest-4-en-3-one	X	X	X	X			Ogundare et al. J Biol Chem, 285 (2010) 4666-4679 and Theofilopoulos et al. Nat Chem Biol, 9 (2013) 126-133
Cholest-5-ene-3β,7α,(25R)26-triol (7α,(25R)26-Dihydroxycholesterol)	X	X	X	X			Ogundare et al. J Biol Chem, 285 (2010) 4666-4679 and Theofilopoulos et al. Nat Chem Biol, 9 (2013) 126-133
7α,12α-Dihydroxycholest-4-en-3-one	X	X	X	X	X	X	Present work
7α,12α-Dihydroxycholestan-3-one	X	X	X	X	X	X	Present work
3β,7β-Dihydroxycholest-5-en-(25R/S)26-oic acid	√	X	X	X			Ogundare et al. J Biol Chem, 285 (2010) 4666-4679 and Theofilopoulos et al. Nat Chem Biol, 9 (2013) 126-133
7α-Hydroxy-3-oxocholest-4-en-(25R)26-oic acid	X	X	X	X	X	X	Present work and Ogundare et al. J Biol Chem, 285 (2010) 4666-4679 and Theofilopoulos et al. Nat Chem Biol, 9 (2013) 126-133
3β,7α-Dihydroxycholest-5-en-(25R)26-oic acid	√	X	X	X	X	X	Present work and Ogundare et al. J Biol Chem, 285 (2010) 4666-4679 and Theofilopoulos et al. Nat Chem Biol, 9 (2013) 126-133
Cholesta-5,24-dien-3β-ol (Desmosterol)	√	X	X	X	X	X	Present work and Theofilopoulos et al. Nat Chem Biol, 9 (2013) 126-133
Cholesta-5,8(9)-dien-3β-ol (8(9)-Dehydrocholesterol)	X	X	X	X	X	X	Present work
Cholesta-4,6-dien-3-one	X	X	X	X	X	X	Present work
Cholest-4-en-3-one	X	X	X	X	√	X	Present work
